# Supplementary material for: Luminescence dating of glaciofluvial deposits linked to the penultimate glaciation in the Eastern Alps
Source: Quat Int. 2015 Jan 30;357:110–24. doi: 10.1016/j.quaint.2014.10.013 (PMC4394144; doi:10.1016/j.quaint.2014.10.013)
Supplement: Supplementary file 3 [file mmc3.kml]

<?xml version="1.0" encoding="UTF-8"?>
<kml xmlns="http://www.opengis.net/kml/2.2" xmlns:gx="http://www.google.com/kml/ext/2.2" xmlns:kml="http://www.opengis.net/kml/2.2" xmlns:atom="http://www.w3.org/2005/Atom">
<Document>
	<name>Bickel et al. - investigated sites.kml</name>
	<Style id="s_ylw-pushpin_hl">
		<IconStyle>
			<scale>1.3</scale>
			<Icon>
				<href>http://maps.google.com/mapfiles/kml/pushpin/ylw-pushpin.png</href>
			</Icon>
			<hotSpot x="20" y="2" xunits="pixels" yunits="pixels"/>
		</IconStyle>
	</Style>
	<Style id="s_ylw-pushpin4">
		<IconStyle>
			<scale>1.1</scale>
			<Icon>
				<href>http://maps.google.com/mapfiles/kml/pushpin/ylw-pushpin.png</href>
			</Icon>
			<hotSpot x="20" y="2" xunits="pixels" yunits="pixels"/>
		</IconStyle>
	</Style>
	<StyleMap id="m_ylw-pushpin">
		<Pair>
			<key>normal</key>
			<styleUrl>#s_ylw-pushpin4</styleUrl>
		</Pair>
		<Pair>
			<key>highlight</key>
			<styleUrl>#s_ylw-pushpin_hl</styleUrl>
		</Pair>
	</StyleMap>
	<Folder>
		<name>Bickel et al. - QI</name>
		<open>1</open>
		<Placemark>
			<name>Oberhömbach (OHO)</name>
			<description>Sample position of Oberhömbach</description>
			<LookAt>
				<longitude>14.86584953370724</longitude>
				<latitude>48.07052584449877</latitude>
				<altitude>0</altitude>
				<heading>1.590277340731758e-015</heading>
				<tilt>0</tilt>
				<range>1677.980727641722</range>
				<gx:altitudeMode>relativeToSeaFloor</gx:altitudeMode>
			</LookAt>
			<styleUrl>#m_ylw-pushpin</styleUrl>
			<Point>
				<gx:drawOrder>1</gx:drawOrder>
				<coordinates>14.86432100291247,48.07175096912391,0</coordinates>
			</Point>
		</Placemark>
		<Placemark>
			<name>Hochau (TOI)</name>
			<LookAt>
				<longitude>14.86584953394265</longitude>
				<latitude>48.07052584503229</latitude>
				<altitude>0</altitude>
				<heading>1.751356532574478e-010</heading>
				<tilt>0</tilt>
				<range>1677.980733790153</range>
				<gx:altitudeMode>relativeToSeaFloor</gx:altitudeMode>
			</LookAt>
			<styleUrl>#m_ylw-pushpin</styleUrl>
			<Point>
				<gx:drawOrder>1</gx:drawOrder>
				<coordinates>14.88001951180612,47.83213527799615,0</coordinates>
			</Point>
		</Placemark>
		<Placemark>
			<name>Mauer (MAU)</name>
			<LookAt>
				<longitude>14.86437228335524</longitude>
				<latitude>48.07065892972884</latitude>
				<altitude>0</altitude>
				<heading>-0.001099028755110041</heading>
				<tilt>0</tilt>
				<range>1674.907567892471</range>
				<gx:altitudeMode>relativeToSeaFloor</gx:altitudeMode>
			</LookAt>
			<styleUrl>#m_ylw-pushpin</styleUrl>
			<Point>
				<gx:drawOrder>1</gx:drawOrder>
				<coordinates>14.79308595024085,48.08661589923695,0</coordinates>
			</Point>
		</Placemark>
	</Folder>
</Document>
</kml>
